# Supplementary material for: Narratives and counter-narratives in religious responses to COVID-19: A computational text analysis
Source: PLoS One. 2022 Feb 3;17(2):e0262905. doi: 10.1371/journal.pone.0262905 (PMC8812967; doi:10.1371/journal.pone.0262905)
Supplement: S2 Table — (XLSX) [file pone.0262905.s002.xlsx]

## Sheet: Sheet1
Table S2. Faith-Based and Religious Organization Statements and Guidance on COVID-19
URLs copied July 6-16, 2020
Date	Institution	Headquarters	Title of Document	url
2020-03-26	ACT Alliance	Geneva, Switzerland	ACT and Religions for Peace Joint Statement on COVID-19	https://actalliance.org/act-news/act-and-religions-for-peace-joint-statement-on-covid-19/
2020-04-30	Adventist Development and Relief	Silver Spring, MD	ADRA launches more than 37 projects worldwide to respond to the pandemic and help communities recover	https://adra.org/news-release-adra-steps-up-u-s-and-global-covid-19-operations-to-aid-affected-communities-and-frontline-health-workers
2020-03-15	Adyan Foundation	Beirut, Lebanon	Adyan’s Statement on the COVID-19 Pandemic: An Invitation to Humility, Solidarity, and Global Responsibility	https://adyanfoundation.org/2020/03/adyans-statement-on-the-covid-19-pandemic-an-invitation-to-humility-solidarity-and-global-responsibility/
2020-02-27	African Methodist Episcopal Church	Nashville, TN	Church Preparation and Response to Potential Pandemics	https://www.ame-church.com/news/covid-19-resources/
No date	Assemblies of God	Springfield, MO	Equipping the Church for Unprecedented Times	https://covid19.ag.org/
No date	Balm in Gilead	Richmond, VA	Preparing Your Church for Coronavirus	https://www.balmingilead.org/wp-content/uploads/2020/03/Preparing-Your-Church-for-Coronavirus.pdf
No date	Caritas International	New York, NY	Caritas Global Response to Covid-19 Crisis	https://www.caritas.org/what-we-do/conflicts-and-disasters/emergencies/covid19/
2020-07-10	Catholic Agency for Overseas Development (CAFOD)	London, UK	Coronavirus: How CAFOD is Responding	https://cafod.org.uk/News/Emergencies-news/Coronavirus-response
2020-06-01	Catholic Relief Services	Baltimore, MD	COVID-19 Emergency Update	https://www.crs.org/sites/default/files/crs_global_covid-19_emergency_update_june_2020.pdf
2020-05-23	Church of God in Christ (COGIC)	Memphis, TN	Statement from Presiding Bishop, General Board and COVID-19 Advisory Commission	https://www.cogic.org/covid19/presiding-bishops-updates/statement-from-presiding-bishop-general-board-and-covid-19-advisory-commission/
2020-04-01	Conference of European Churches	Brussels, Belgium	Reflections on the Current COVID-19 Crisis	http://www.ceceurope.org/wp-content/uploads/2020/05/TG-EDU-reflections-Covid19_Final.pdf
2020-07-03	Faith Associates	Buckinghamshire, UK	COVID-19: Keeping our Mosques and Worshippers Safe – Risk Assessment and Test & Trace App	https://faithassociates.co.uk/publications/covid-19-risk-assessment-keeping-our-mosques-safe
2020-04-06	Finn Church Aid	Helsinki, Finland	Check the Map to See Our Response to the COVID-19 Pandemic	https://www.kirkonulkomaanapu.fi/en/latest-news/articles/our-covid-response/
No date	IMA World Health	Washington, DC	Preparing for Coronavirus in Africa	https://imaworldhealth.org/covid19
2020-04-20	International Network of Engaged Buddhists	Bangkok, Thailand	Statement Concerning the COVID-19 Pandemic by the International Network of Engaged Buddhists (INEB)	http://inebnetwork.org/statement-concerning-the-covid-19-pandemic-from-international-network-of-engaged-buddhists-ineb/
No date	International Pentecostal Holiness Church	Bethany, OK	IPHC COVID-19 Response & Resources	https://iphc.org/covid-19-response/
2020-05-13	Islamic Center of North America	Plainfield, IN	Joint Statement from the National Muslim Task Force on COVID-19 Regarding a Phased Reopening of Mosques across United States	https://isna.net/wp-content/uploads/2020/04/Masjid-Reopenning-Joint-Statement-5.20.2020.pdf
No date	Islamic Relief	Alexandria, VA	Coronavirus Emergency Effort	https://irusa.org/coronavirus/
2020-04-07	Joint Learning Initiative on Faith & Local Communities	Washington, DC	Multi-Religious Faith-In-Action COVID-19 Campaign Reference Document for Religious Leaders and Faith Communities Guidance	https://doc-08-bk-apps-viewer.googleusercontent.com/viewer/secure/pdf/3nb9bdfcv3e2h2k1cmql0ee9cvc5lole/tm2fucdkj7ismh91c4t0dvsnjr4jrv1c/1594316775000/lantern/*/ACFrOgAY9gkgSSIkl-R_4UWG7xw75mBQ0QxP-elCrIysjc_P7Dgz0ouncdGHP62XKxuqiSwI_R6XvmeEVPTqltMhuTb0-Un6DdK4itFeulLaf3qDi6E5ngfPlXUi2edBYVVWn9QwDdSlovG1NxoW?print=true
2020-07-02	KAICIID	Vienna, Austria	“We Need Each Other to Survive”: How KAICIID Platforms, Fellows, are Responding to COVID-19	https://www.kaiciid.org/news-events/news/%E2%80%9Cwe-need-each-other-survive%E2%80%9D-how-kaiciid-platforms-fellows-are-responding-covid-19
No date	Lutheran World Federation	Geneva, Switzerland	LWF Responds to the Coronavirus (COVID-19) Pandemic	https://www.lutheranworld.org/content/lwf-responds-coronavirus-disease-covid-19-pandemic#resources
2020-04-02	Mennonite Church USA	Elkhart, IN	Mennonite Church USA Statement on Anti-Asian Racism and COVID-19	http://mennoniteusa.org/menno-snapshots/mc-usa-statement-anti-asian-racism-covid-19/
2020-06-01	Muslim Council of Britain	London, UK	9 Steps to Re-opening Mosques Safely	https://mcb.org.uk/wp-content/uploads/2020/06/9-Steps-to-Re-opening-Mosques-Safely.pdf
2020-04-18	Muslim Judicial Council (SA)	Cape Town, South Africa	MJC Guide: COVID-19 Janaa-Iz (Funerals)	https://mjc.org.za/2020/04/18/mjc-guide-covid-19-janaa-iz-funerals/
No date	National Association of Evangelicals	Washington, DC	4 Pastoral Principles to Guide Your Reopening Discussion	https://www.nae.net/wp-content/uploads/2020/05/Four-Pastoral-Principles-to-Guide-Your-Reopening-Discussion.pdf
2020-03-18	National Muslim Task Force on COVID-19	Rolling Meadows, IL	Joint Statement From the National Muslim Task Force on COVID-19 Regarding the Global Coronavirus Pandemic	https://amhp.us/covid19-statement/
No date	Network for Religious and Traditional Peacemakers	Helsinki, Finland	Six Ways for Religious and Traditional Actors to Take Action to Prevent Spread of Covid-19 in Their Communities	https://www.peacemakersnetwork.org/six-ways-for-religious-and-traditional-actors-to-take-action-to-prevent-spread-of-covid-19-in-their-communities/
2020-03-13	Orthodox Church in America	Syosset, NY	Statement of the Holy Synod of Bishops of the Orthodox Church in America on the Corona Virus	https://www.oca.org/holy-synod/statements/holy-synod/holy-synod-issues-statement-on-coronavirus-outbreak
2020-05-08	Orthodox Union and Rabbinical Council of America	New York, NY	Guidance to Shuls and Communities on Re-Opening	https://www.ou.org/assets/OU-Guidance-To-Shuls-And-Communities-5-8-2020_F-1.pdf
2020-05-04	Presbyterian Church USA	Louisville, KY	Returning to Public Worship: Theological and Practical Considerations	https://www.pcusa.org/site_media/media/uploads/covid-19/returning_to_public_worship_may_2020.pdf
No date	Progressive National Baptist Convention	Washington, DC	Urgent Message: PNBC Response to the COVID-19 (Coronavirus) Pandemic	https://www.pnbc.org/covid-19
2020-05-05	Religions for Peace	New York (UN)	Interfaith Call to Action on COVID-19	https://rfp.org/wp-content/uploads/2020/05/RfP-Messages-on-COVID-19.pdf
2020-03-13	Sadhana Coalition of Progressive Hindus	New York, NY	COVID-19 Message from Sadhana	https://www.sadhana.org/blog-1/2020/3/13/covid19-message
2020-04-10	Soka Gakkai International Buddhism in Action for Peace	Tokyo, Japan	Soka Gakkai Response to the COVID-19 Pandemic	https://www.sgi.org/in-focus/press-releases/response-to-covid-19-pandemic.html
No date	Southern Baptist Convention	Nashville, TN	COVID-19: An Update from the Southern Baptist Convention	http://www.sbc.net/covid-19/
2020-03-16	Tanenbaum Center for Interreligious Understanding	New York, NY	Physical Distancing and Social Supporting	https://tanenbaum.org/blog/2020/03/social-supporting/
No date	Tazkiyah Publications	Washington, DC ?	The Muslims’ COVID-19 Handbook: A Guide on How to Deal with the COVID-19 Pandemic from an Islamic Perspective	https://jliflc.com/wp-content/uploads/2020/06/The-Muslims-COVID-19-Handbook-2020-.pdf
2020-03-15	Tearfund	Teddington, UK	Covid-19 Guidance for the Local Church	https://learn.tearfund.org/~/media/files/tilz/covid19/tearfund-covid-19-a-guide-for-church-groups-and-religious-gatherings-en.pdf?la=en
2020-04-28	The Amish	Lancaster, PA	5 Points for Re-starting Church Services	https://amishamerica.com/lancaster-amish-outline-5-points-for-re-starting-church-services/#contread
2020-04-16	The Church of Jesus Christ of Latter-Day Saints	Salt Lake City, UT	Directions for Essential Ordinances, Blessings, and Other Church Functions	https://newsroom.churchofjesuschrist.org/article/essential-ordinances-blessings-other-church-functions
2020-06-09	The Ecumenical Consultation on Protocols for Worship, Fellowship, and Sacraments	Atlanta, GA	Resuming Care-Filled Worship and Sacramental Life During a Pandemic	https://drive.google.com/file/d/1DhfgclYRUomeWApWtRGPr_tZJ4pe5ew6/view
2020-04-16	Tony Blair Institute for Global Change	London, UK	COVID-19: Guide for Governments Working with Religious Leaders to Support Public-Health Measures	https://institute.global/sites/default/files/inline-files/Tony%20Blair%20Institute%2C%20Working%20With%20Religious%20Leaders%20to%20Support%20Public%20Health%20Measures.pdf
2020-04-18	UN Interagency Task Force on Religion and Sustainable Development	New York, NY	Joint Statement by United Nations Interagency Task Force on Religion and Sustainable Development (IATF) with the endorsement of the IATF Multi-Faith Advisory Council	https://reliefweb.int/report/world/joint-statement-united-nations-interagency-task-force-religion-and-sustainable
No date	Union for Reform Judaism	New York, NY	Resources and Guidelines for the Consideration of Re-Opening	https://urj.org/resources-and-guidelines-consideration-re-opening
2020-05-20	United Church of Christ	Cleveland, OH	Don’t Lose Hope	https://www.ucc.org/coronavirus
No date	United States Conference of Catholic Bishops	Washington, DC	Resources for Catholics during COVID-19	http://www.usccb.org/about/communications/usccb-president-reflection-and-prayer-during-coronavirus.cfm
2020-06-19	United Synagogue of Conservative Judaism	New York, NY	Guide to the Considerations about Re-Opening Synagogue Buildings	http://www.cjhighholidays.com/reopening/
2020-05-06	Wisconsin Council of Churches	Madison, WI	Church Music in the Age of COVID-19	https://www.wichurches.org/wp-content/uploads/2020/05/Returning-to-Church-Church-Music-final.pdf
2020-06-03	World Council of Churches	Geneva, Switzerland	Statement on the Role of Churches in the Context of the COVID-19 Pandemic: Love, Steadfastness, Hope and Courage	https://www.oikoumene.org/en/resources/documents/executive-committee/online-june-2020/statement-on-the-role-of-churches-in-the-context-of-the-covid-19-pandemic-love-steadfastness-hope-and-courage/
2020-04-30	World Vision International	Middlesex, UK	World Vision COVID-19 Emergency Response Plan Phase 2	https://www.wvi.org/sites/default/files/2020-05/World%20Vision%20COVID-19%20Emergency%20Response%20Plan%20Phase%202_20200430%20%281%29.pdf
