# Supplementary material for: Narratives and counter-narratives in religious responses to COVID-19: A computational text analysis
Source: PLoS One. 2022 Feb 3;17(2):e0262905. doi: 10.1371/journal.pone.0262905 (PMC8812967; doi:10.1371/journal.pone.0262905)
Supplement: S3 Table — (XLSX) [file pone.0262905.s003.xlsx]

## Sheet: Table 1 Topic words and labels
	Table S3. Top 30 topics with author characterization
label	church outbreak	brazil	food support	worship risk considerations	christian death	political leaders	global outbreak	christian stories	Muslim holiday	government restriction	church services	presidential campaign	blm_protest	care / sickness	weddings	religious holidays	pandemic	arts	jewish funerals	general	education	infection spread	new york city	home cooking	us govt	spirituality	virtual gathering	sports	religious support	state response
	topic_1	topic_2	topic_3	topic_4	topic_5	topic_6	topic_7	topic_8	topic_9	topic_10	topic_11	topic_12	topic_13	topic_14	topic_15	topic_16	topic_17	topic_18	topic_19	topic_20	topic_21	topic_22	topic_23	topic_24	topic_25	topic_26	topic_27	topic_28	topic_29	topic_30
top words 1	church	que	food	will	church	govern	health	like	mosqu	state	church	trump	protest	time	wed	year	new	art	funer	citi	school	virus	new	home	american	one	zoom	player	communiti	new
2	worship	las	peopl	worship	die	state	peopl	time	muslim	reopen	peopl	presid	polic	peopl	marri	time	virus	museum	famili	one	court	peopl	citi	new	state	spirit	can	will	covid	york
3	south	bolsonaro	new	risk	father	countri	countri	love	ramadan	order	famili	biden	floyd	like	coupl	one	time	work	peopl	museum	student	test	york	day	unit	peopl	technolog	season	health	citi
4	member	los	work	can	priest	unit	china	one	prayer	busi	pastor	republican	offic	day	get	make	coronavirus	quilt	one	peopl	educ	state	time	time	countri	will	peopl	game	religi	love
5	peopl	para	can	gather	hospit	american	case	new	peopl	governor	like	democrat	citi	now	just	peopl	one	new	new	church	group	new	build	famili	govern	happi	may	one	church	mass
6	korea	una	meal	church	one	new	govern	way	time	coronavirus	one	peopl	black	one	time	plagu	vaccin	one	die	year	public	case	park	like	year	like	use	play	support	year
7	religi	iglesia	like	may	peopl	minist	virus	can	one	peopl	sunday	vote	peopl	new	day	muslim	state	artist	communiti	saint	program	infect	like	one	new	okawa	will	year	leader	conn
8	coronavirus	del	need	use	god	trump	coronavirus	stori	islam	gov	time	campaign	white	patient	love	even	peopl	show	home	colston	fund	coronavirus	peopl	year	time	year	meet	compani	peopl	ill
9	servic	por	get	congreg	cathol	polit	offici	want	month	case	year	voter	nation	work	live	will	can	eli	virus	statu	law	countri	street	cook	kill	scienc	member	market	world	famili
10	shincheonji	presid	now	peopl	coronavirus	militari	hospit	peopl	day	stayathom	just	white	demonstr	get	one	world	world	black	coronavirus	new	justic	will	travel	recip	nation	circus	live	leagu	faith	chicago
11	mani	con	home	distanc	time	prime	citi	christian	new	home	coronavirus	nation	street	feel	famili	mani	health	tompkin	member	first	state	health	one	lamparello	work	time	one	union	can	work
12	gather	polit	last	communiti	last	protest	infect	world	mask	restrict	congreg	one	minneapoli	can	ceremoni	new	pandem	like	york	father	rule	week	now	citi	peopl	world	time	econom	help	enjoy
13	pastor	trump	one	consid	death	leader	public	life	close	hous	work	time	georg	care	like	pandem	global	time	mani	bristol	loan	offici	will	mother	like	new	also	like	will	school
14	week	pol√≠tica	help	covid	sister	india	outbreak	make	can	new	mani	support	peac	just	friend	famili	spread	american	citi	white	busi	govern	work	cookbook	immigr	now	servic	concert	respons	mari
15	congreg	support	make	health	famili	one	iran	call	week	may	live	american	one	famili	date	like	mani	music	ultraorthodox	time	religi	death	hous	york	one	coronavirus	call	coronavirus	need	robert
16	sunday	persona	day	time	virus	offici	patient	just	like	work	new	polit	hous	mother	church	fast	chang	year	time	cathol	univers	outbreak	just	hous	right	cathedr	home	mani	provid	john
17	new	todo	week	plan	mani	parti	chines	know	year	counti	baptist	poll	kill	life	year	ramadan	natur	collect	call	work	privat	one	mani	week	famili	live	person	percent	pandem	mani
18	even	general	mani	servic	day	also	report	say	coronavirus	week	thoma	black	washington	live	new	life	report	photograph	hasid	photograph	will	citi	home	work	war	still	argument	tour	inform	member
19	countri	brazil	counti	member	easter	peopl	spread	jesus	distanc	republican	home	just	church	home	photograph	now	american	also	help	world	new	spread	see	live	women	name	app	now	prevent	mich
20	outbreak	militari	time	person	life	support	state	book	two	health	now	elect	crowd	york	plan	face	like	includ	day	mcgivney	feder	hospit	photograph	two	crisi	vassallo	need	busi	famili	serv
21	like	pero	program	reopen	mass	group	test	also	home	stay	week	will	use	think	first	feel	also	york	group	black	year	day	can	peopl	job	worker	coronavirus	last	nation	time
22	virus	ser	state	practic	servic	last	medic	will	mani	restaur	virus	like	monday	call	two	day	year	will	pandem	name	one	close	also	gain	afghan	last	mani	day	children	known
23	offici	sus	communiti	local	call	mani	one	isbel	social	open	will	point	death	dont	marriag	live	facebook	paint	week	now	govern	mask	place	first	attack	lynx	worship	fan	also	jersey
24	lee	govern	bank	public	patient	year	diseas	think	open	back	servic	even	time	hospit	want	children	photograph	exhibit	religi	live	colleg	itali	live	call	thalidomid	notr	church	even	vulner	joseph
25	time	como	right	hand	cardin	israel	new	year	famili	worker	can	new	night	will	march	jewish	twitter	lee	rabbi	villag	money	number	look	made	mani	dame	video	live	work	michael
26	state	chlorin	busi	guidanc	suffer	coronavirus	mani	live	virus	offici	say	senat	day	make	work	can	just	design	resid	chang	use	york	walk	show	visa	chines	older	financi	social	life
27	korean	estado	job	provid	holi	presid	cdc	american	will	time	william	public	man	thing	home	passov	immun	first	jewish	vasquez	administr	mani	get	make	now	left	sacrament	march	resourc	fla
28	govern	covid	month	need	home	public	care	first	photograph	allow	green	year	like	mani	way	want	articl	cultur	hospit	day	presid	time	still	photograph	taliban	also	court	new	crisi	calif
29	reopen	leader	million	social	pope	religi	like	look	now	presid	day	hous	communiti	say	peopl	food	polit	made	two	die	million	like	world	take	offici	hous	provid	nation	spread	alway
30	attend	han	use	space	pandem	will	agenc	even	friday	trump	hour	week	right	see	bride	home	america	world	brooklyn	also	suprem	report	space	look	way	fire	like	industri	local	richard

## Sheet: Table A2 List of Public Health
T

## Sheet: Table A3 Top Documents
topics		blm_protest	presidential_campaign	religious_support	virtual_gathering	worship_risk_considerations	infection_spread
rank	1	Washington, With No Governor, Becomes Test for Federal Enforcement: [National Desk ]	Trump's Ratings Are Sagging, Yet Biden's Lead Is Still Shaky, Not Surging: [National Desk ]	World Vision COVID-19 Emergency Response Plan Phase 2	Did Mom Take Her Medicine? Keeping Eyes on Elders in Quarantine [With graphic(s) ]	Returning to Public Worship: Theological and Practical Considerations	Pandemic Is Further Eroding France's Trust in Central Government: [Foreign Desk ]
rank	2	Trump Deploys the Full Might of Federal Law Enforcement to Crush Protests [With graphic(s) ]	Trump’s Ratings on the Virus Are Sagging. Why Isn’t Biden Surging? [With graphic(s) ]	Multi-Religious Faith-In-Action COVID-19 Campaign Reference Document for Religious Leaders and Faith Communities Guidance	Did Mom Take Her Medicine Today?: [Money and Business/Financial Desk ]	Considerations for Returning to In-person Worship: Being Church Together During the COVID-19 Pandemic	Pandemic Shakes France’s Faith in a Cornerstone: Strong Central Government [With graphic(s) ]
rank	3	Nervous Nights in the Land of the Free-for-All: [National Desk ]	Biden Struggles for Diversity in His Brain Trust: [National Desk ]	Joint Statement by United Nations Interagency Task Force on Religion and Sustainable Development	Communion and COVID-19	Decision tree for risk assessment tool for Religious Leaders and Faith-based Communities in the context of COVID-19	Epidemic Shakes France’s Faith in a Cornerstone: Strong Central Government [With graphic(s) ]
rank	4	Racial Fault Line Exposed, Mississippi Town Comes Together: [National Desk ]	In South Bronx Twist, Primary Front-Runner Is Far From the Left: [National Desk ]	COVID-19: Guide for Governments Working with Religious Leaders to Support Public-Health Measures	The App for a Pandemic? Zoom: [Style Desk ]	Guidelines & Considerations for Safer Orthodox Church Services during the Covid-19 Pandemic	Rewards May Help to Count Infections: [Business/Financial Desk ]
rank	5	Protests Swell Across U.S. as Floyd Is Mourned Near His Birthplace: [National Desk ]	It’s America’s Bluest House Seat. How Is This Man a Top Contender? [With graphic(s) ]	“We Need Each Other to Survive”: How KAICIID Platforms, Fellows, are Responding to COVID-19	Directions for Essential Ordinances, Blessings, and Other Church Functions	Church Music in the Age of COVID-19	How Many Infections? Rewards for Testing May Provide an Answer [With graphic(s) ]
rank	6	Defined by Riots, Newark Remains Peaceful: [National Desk ]	The Army of Sanders Supporters Isn't Ready to Stand Up for Biden: [National Desk ]	Statement Concerning the COVID-19 Pandemic by the International Network of Engaged Buddhists (INEB)	Emerging Tools Make Contact Tracing Easier, But All Have Tradeoffs: [Foreign Desk ]	Interim Guidance for Communities of Faith	Relying on Science and Politics, Merkel Offers a Cautious Virus Reentry Plan [With graphic(s) ]
rank	7	How a City Once Consumed by Civil Unrest Has Kept Protests Peaceful [With graphic(s) ]	As Trump Sputters, Aides Worry He Won't Change Course: [National Desk ]	Six Ways for Religious and Traditional Actors to Take Action to Prevent Spread of Covid-19 in Their Communities	In Break With Custom, Justices Will Hear Cases by Phone, and Let Public Listen In: [National Desk ]	Guide to the Considerations about Re-Opening Synagogue Buildings	Relying on Science and Politics, Merkel Offers a Cautious Virus Reentry Plan [With graphic(s) ]
rank	8	A Small Mississippi Town, ‘Asking for a Breath’ After Mayor’s Remarks Unleash Protests [With graphic(s) ]	For Young Republicans, Abortion Fight Remains a Deal Breaker: [National Desk ]	Coronavirus: How CAFOD is Responding	MJC Guide: COVID-19 Janaa-Iz (Funerals)	Reopening Guidance for Churches in Light of Covid-19	Cluster of Cases In Italy Kindles Fears in Europe: [Foreign Desk ]
rank	9	Protests Swell Across America as Floyd Is Mourned Near His Birthplace [With graphic(s) ]	Trump Pushes Young Republicans Away. Abortion Pulls Them Back. [With graphic(s) ]	Caritas Global Response to Covid-19 Crisis	Supreme Court To Hear Cases By Telephone: [National Desk ]	Don’t Lose Hope	Health Experts Say Measures Beyond Containment Are Needed: [Foreign Desk ]
rank	10	Protests Near White House Spiral Out of Control Again [With graphic(s) ]	Waiting for Trump: Hats, Flags, Little Fear of the Virus [With graphic(s) ]	Statement on the Role of Churches in the Context of the COVID-19 Pandemic: Love, Steadfastness, Hope and Courage	They Seek the Holy, Quiet Square by Quiet Square: [Arts and Leisure Desk ]	Guidance to Shuls and Communities on Re-Opening	Coronavirus Update: [Foreign Desk ]
